# Supplementary material for: Environment sensing and response mediated by ABC transporters
Source: BMC Genomics. 2011 Jun 15;12(Suppl 1):S8. doi: 10.1186/1471-2164-12-S1-S8 (PMC3223731; doi:10.1186/1471-2164-12-S1-S8)
Supplement: Additional file 1 — Summary of ABC Binding Protein Features and Screening Outcome. The file provides a list of the genome set of 105 candidate solute binding proteins from R. palustris that were examined in this study linked to the screening outcome for the FTA assay. The table includes the Gene Locus Tag, COG ID and the associated ATPase and/or membrane permease ABC transporter proteins. The transporter components are organize by their genome proximity to the solute binding protein and may not necessary be functionally related. [file 1471-2164-12-S1-S8-S1.xlsx]

## Sheet: Additional file 1
	Additional file 1: Summary of ABC Binding Protein Features and Screening Outcome
	Gene Locus Tag1			Description2	COG ID	Experimental Outcome3 (Attrition Step)
	ATPase	Integral Membrane	Binding Protein
	RPA0055	RPA0056, RPA0057	RPA0058	extracellular solute-binding protein, family 1 putative sn-glycerol 3-phosphate transport	COG1653	FTSA-LIG
	RPA0098, RPA0099	RPA0100, RPA0101	RPA0102	oligopeptide binding proteins	COG0747	FTSA-LIG
	RPA0469	RPA0468	RPA0470	periplasmic binding protein of ABC transporter	COG0715	FTSA-LIG
			RPA0485	possible urea/short-chain amide ABC transporter	COG0683	FTSA-LIG
	RPA0665, RPA0666	RPA0666, RPA0667	RPA0668	putative ABC transporter subunit, substrate-binding component	COG0683	FTSA-LIG
	RPA0682	RPA0682, RPA0683	RPA0681	membrane permeases, predicted cation efflux pump	COG0845	FTSA-LIG
	RPA0700	RPA0697, RPA0698	RPA0699	phosphonate ABC transporter periplasmic phosphonate-binding protein	COG3221	FTSA-LIG
	RPA0722	RPA0723	RPA0720	putative ABC-type cobalamin/Fe3+-siderophores transport systems, periplasmic components	COG0614	FTSA-LIG
	RPA0747	RPA0748, RPA0749	RPA0750	thiosulphate-binding protein	COG1613	FTSA-LIG
			RPA0806	high-affinity branched-chain amino acid	COG0683	FTSA-LIG
	RPA0858	RPA0859	RPA0860	ABC transporter, periplasmic binding protein	COG0803	FTSA-LIG
	RPA0883	RPA0882	RPA0884	transport system substrate-binding protein	COG0715	FTSA-LIG
	RPA0988, RPA0989	RPA0986, RPA0987	RPA0985	putative branched-chain amino acid transport system substrate-binding protein	COG0683	FTSA-LIG
	RPA1214	RPA1215. RPA1216	RPA1218	putative ABC transporter periplasmic protein	COG0747	FTSA-LIG
	RPA1232, RPA1233	RPA1230, RPA1231	RPA1235	leucine-binding protein (LBP)	COG0683	FTSA-LIG
	RPA1253, RPA1254	RPA1251, RPA1252	RPA1250	amide-urea binding protein	COG0683	FTSA-LIG
	RPA1386	RPA1384	RPA1385	putative phosphonate transport system substrate-binding protein (ptxB)	COG3221	FTSA-LIG
	RPA1408	RPA1409	RPA1410	taurine transport system protein	COG0715	FTSA-LIG
			RPA1651	leucine/isoleucine/valine-binding protein precursor	COG0683	FTSA-LIG
	RPA1738	RPA1739, RPA1740	RPA1741	branched-chain amino acid transport system substrate-binding protein	COG0683	FTSA-LIG
	RPA1791, RPA1792	RPA1792, RPA1793	RPA1789	branched-chain amino acid transport system substrate-binding protein	COG0683	FTSA-LIG
	RPA4160	RPA4159, RPA4158	RPA2014	extracellular solute-binding protein, family 1 ABC transporter, polyamine transport protein	COG0687	FTSA-LIG
			RPA2037	periplasmic binding protein	COG0683	FTSA-LIG
	RPA2041	RPA2042	RPA2043	putative ABC transporter, periplasmic substrate-binding protein	COG0715	FTSA-LIG
	RPA2275, RPA2276	RPA2277, RPA2278	RPA2193	putative ABC transporter, periplasmic binding protein, branched chain amino acids	COG0683	FTSA-LIG
	RPA2413, RPA2414	RPA2411, RPA2412	RPA2410	putative urea/short-chain amide transport system substrate-binding protein	COG0683	FTSA-LIG
	RPA2497	RPA2498	RPA2499	ABC transporter, periplasmic protein	COG0715	FTSA-LIG
		RPA2629, RPA2930	RPA2628	polar amino acid ABC transport substrate-binding protein (aapJ-2)	COG0834	FTSA-LIG
			RPA3093	urea/short-chain binding protein of ABC transporter	COG0683	FTSA-LIG
			RPA3217	branched-chain amino acid transport system substrate-binding protein	COG0683	FTSA-LIG
			RPA3486	putative branched-chain amino acid transport system substrate-binding protein	COG0683	FTSA-LIG
	RPA3665, RPA3666	RPA3667, RPA3668	RPA3669	putative urea short-chain amide or branched-chain amino acid uptake ABC transporter periplasmic solute-binding protein precursor	COG0683	FTSA-LIG
	RPA3688	RPA3689, RPA36990	RPA3691	extracellular solute-binding protein, family 5	COG4166	FTSA-LIG
	RPA3719, RPA3720	RPA3721, RPA3722	RPA3723	leucine/isoleucine/valine-binding protein precursor	COG0683	FTSA-LIG
	RPA3719, RPA3720	RPA3721, RPA3722	RPA3724	high-affinity leucine-isoleucine-valine transport system; periplasmic binding protein	COG0683	FTSA-LIG
	RPA3789	RPA3788	RPA3790	putative efflux protein	COG0845	FTSA-LIG
	RPA3808, RPA3809	RPA3806, RPA3807	RPA3810	extracellular ligand-binding receptor	COG0683	FTSA-LIG
	RPA4022, RPA4023	RPA4020, RPA4021	RPA4019	putative branched-chain amino acid ABC transporter system substrate-binding protein	COG0683	FTSA-LIG
	RPA4025, RPA4026	RPA4027, RPA4028	RPA4029	branched chain amino-acid ABC transporter substrate-binding protein	COG0683	FTSA-LIG
	RPA4037, RPA4038	RPA4035, RPA4036	RPA4034	ABC transporter, periplasmic branched-chain amino acid binding protein	COG0683	FTSA-LIG
	RPA4087	RPA4086, RPA4087	RPA4088	HlyD family secretion protein	COG0845	FTSA-LIG
			RPA4170	branched chain amino-acid ABC transporter substrate-binding protein	COG0683	FTSA-LIG
	RPA4237	RPA4238	RPA4236	hypothetical protein Mce4/Rv3499c/MTV023.06c protein	COG1463	FTSA-LIG
	RPA4408, RPA4409	RPA4406, RPA4407	RPA4404	extracellular solute-binding protein, family 1 putative periplasmic binding ABC transporter protein, probable sugar binding	COG1653	FTSA-LIG
	RPA4650	RPA4649	RPA4648	ABC transporter	COG0687	FTSA-LIG
			RPA4686	extracellular solute-binding protein, family 3	COG0834	FTSA-LIG
	RPA4777	RPA4778, RPA4779	RPA4780	periplasmic phosphate-binding protein (pstS1)	COG0226	FTSA-LIG
			RPA4807	branched chain amino-acid ABC transporter substrate-binding protein	COG0683	FTSA-LIG
	RPA0049		RPA0048	conserved hypothetical protein (OstA-like)	COG1934	FTSA-No LIG
			RPA0106	branched chain amino-acid ABC transporter substrate-binding protein	COG0683	FTSA-No LIG
	RPA0129	RPA0127, RPA0128	RPA0126	sugar binding protein of an ABC transporter	COG1653	FTSA-No LIG
	RPA0149	RPA0150	RPA0151	iron ABC transporter periplasmic binding protein	COG0614	FTSA-No LIG
			RPA0325	extracellular ligand-binding receptor	COG0683	FTSA-No LIG
			RPA0580	branched chain amino acid ABC transporter amino acid-binding protein	COG0683	FTSA-No LIG
	RPA0755, RPA0758	RPA0759, RPA0760	RPA0762	oligopeptide ABC transporter, periplasmic binding protein component	COG0747	FTSA-No LIG
	RPA1391		RPA1389	hypothetical protein	COG1840	FTSA-No LIG
			RPA1430	putative outer membrane protein	COG1464	FTSA-No LIG
	RPA1444, RPA1445	RPA1447, RPA1448	RPA1446	peptide ABC transporter	COG0747	FTSA-No LIG
	RPA1479	RPA1477, RPA1478	RPA1476	putative periplasmic solute-binding protein	COG1840	FTSA-No LIG
	RPA1751, RPA1752	RPA1749, RPA1750	RPA1748	putative branched-chain amino acid transport system substrate-binding protein	COG0683	FTSA-No LIG
	RPA2360	RPA2361	RPA2359	putative periplasmic protein	COG0683	FTSA-No LIG
	RPA2382	RPA2383, RPA2384	RPA2385	putative ABC transporter, periplasmic Fe+3 siderophore binding protein	COG4607	FTSA-No LIG
			RPA2608	sulfonate binding protein	COG0715	FTSA-No LIG
	RPA2610	RPA2611	RPA2613	putative aliphatic sulfonate binding protein, subunit of ABC transporter	COG0715	FTSA-No LIG
			RPA2618	putative sulfonate transport system substrate-binding protein	COG0715	FTSA-No LIG
	RPA2622	RPA2623	RPA2624	putative sulfonate transport system substrate-binding protein	COG0715	FTSA-No LIG
	RPA2643	RPA2644	RPA2641	putative ABC transporter oligopeptide-binding protein	COG0747	FTSA-No LIG
			RPA2666	extracellular solute-binding protein, family 5	COG4166	FTSA-No LIG
	RPA2679	RPA2678	RPA2677	putative substrate-binding protein, subunit of ABC transporter	COG0715	FTSA-No LIG
	RPA3688	RPA3689, RPA3690	RPA3692	putative peptide ABC transporter, periplasmic peptide-binding protein	COG4166	FTSA-No LIG
	RPA3719, RPA3720	RPA3721, RPA3722	RPA3725	leucine/isoleucine/valine-binding protein precursor	COG0683	FTSA-No LIG
			RPA3736	putative phosphate transport system substrate-binding protein (pstS2)	COG0226	FTSA-No LIG
	RPA3962	RPA3963	RPA3961	hypothetical protein putative periplasmic binding protein for ABC transporter	COG1463	FTSA-No LIG
	RPA4398, RPA4399	RPA4400, RPA4401	RPA4397	extracellular ligand-binding receptor	COG0683	FTSA-No LIG
	RPA4715	RPA4716	RPA4717	molybdenum ABC transporter periplasmic molybdate-binding protein	COG0725	FTSA-No LIG
	RPA1398, RPA1399	RPA1396, RPA1397	RPA1395	trehalose/maltose binding protein	COG1653	No EXP
	RPA1566, RPA1567	RPA1565, RPA1566	RPA1564	urea/short-chain amide transport system substrate-binding protein	COG0683	No EXP
			RPA1655	urea/short-chain binding protein of ABC transporter	COG0683	No EXP
	RPA2118	RPA2119	RPA2120	periplasmic binding protein putative hemin binding protein	COG4558	No EXP
	RPA0131	RPA0132	RPA0133	ABC sulfate transport system, periplasmic binding protein	COG0715	No PUR
	RPA1470	RPA1471, RPA1472	RPA1473	peptide transport system substrate-binding protein	COG0747	No PUR
	RPA2114	RPA2113	RPA2112	putative nitrate transporter component (nrtA)	COG0715	No SOL
	RPA2310	RPA2309	RPA2308	periplasmic iron siderophore binding protein of ABC transporter	COG0614	No SOL
	RPA2330	RPA2328, RPA2329	RPA2327	putative ABC transporter oligopeptide-binding protein	COG0747	No SOL
	RPA2413, RPA2414	RPA2411, RPA2412	RPA2408	putative aliphatic amidase expression-regulating protein (AmiC)	COG0683	No SOL
	RPA2633	RPA2632	RPA2631	possible ABC transport substrate-binding periplasmic protein	COG0715	No SOL
	RPA3293, RPA3294	RPA3295, RPA3296	RPA3297	branched chain amino-acid ABC transporter substrate-binding protein	COG0683	No SOL
			RPA3707	possible nitrate transporter component, nrtA	COG0715	No SOL
		RPA4153	RPA4152	extracellular solute-binding protein, family 1 periplasmic iron binding protein FbpA precursor	COG1840	No SOL
			RPA4788	extracellular solute-binding protein, family 1 (ugpB2) putative sn-glycerol 3-phosphate transport system; periplasmic binding protein	COG1653	No SOL
	RPA0755, RPA0758	RPA0759, RPA0760	RPA0761	oligopeptide ABC transporter, periplasmic binding protein component	COG0747	No SU
	RPA1364	RPA1363	RPA1362	putative sulfate ester transport system substrate-binding protein	COG0715	No SU
	RPA1416, RPA1417	RPA1418, RPA1419	RPA1415	branched chain amino-acid ABC transporter substrate-binding protein	COG0683	No SU
	RPA1426	RPA1427	RPA1428	lipoprotein	COG1464	No SU
	RPA1649	RPA1650	RPA1648	membrane permeases, predicted cation efflux pumps	COG0845	No SU
	RPA1792	RPA1792	RPA1798	putative periplasmic binding protein for ABC transporter for branched chain amino acids	COG0683	No SU
			RPA1873	urea/short-chain binding protein of ABC transporter	COG0683	No SU
	RPA2063	RPA2064	RPA2062	putative periplasmic ABC transport copper binding protein (nosD)	COG3420	No SU
			RPA2081	Fe ABC Transporter	COG0614	No SU
	RPA2563	RPA2561, RPA2562	RPA2560	ABC transporter, periplasmic amino acid binding protein (aapJ-1)	COG0834	No SU
	RPA2643	RPA2644, RPA2645	RPA2646	putative ABC transporter oligopeptide-binding protein	COG0747	No SU
	RPA3385	RPA3383	RPA3384	nitrate/sulfonate/bicarbonate ABC transporter periplasmic-binding protein	COG0715	No SU
	RPA3471	RPA3468, RPA3469	RPA3470	putative sugar uptake ABC transporter periplasmic solute-binding protein precursor	COG1653	No SU
	RPA4041, RPA4046	RPA4043, RPA4044	RPA4045	branched chain amino-acid ABC transporter substrate-binding protein	COG0683	No SU
	RPA4163	RPA4162	RPA4164	aliphatic sulfonate ABC transporter substrate binding protein	COG0715	No SU
	RPA4575	RPA4576, RPA4577	RPA4578	Basic membrane lipoprotein	COG1744	No SU
			RPA4797	ABC transporter, amino acid binding protein	COG0834	No SU
			RPA4813	branched chain amino acid ABC transporter periplasmic-binding protein	COG0683	No SU
	1Gene locus tags specifying solute binding proteins (SBP) are grouped by genome clustering with putative cognate ABC transporter permease(s) and ATPase(s). More than one SBP may be associated with the same transporter components. Those gene locus tags which are included in both ATPase and Intergral Membrane columns corresponding to a particular SBP have both ATP-binding and transmembrane spanning…
	2Italic text indicates more extensive sequence analysis.
	3 Experimental outcomes for protein production and characterization of each target are listed as the process step through which a target was tested. No EXP =no expression of protein in small scale culture; No SOL = no solubility of protein in small scale culture; No SU = Scaled-up for large scale expression but no soluble protein; No PUR = Purification of protein not successful; FTSA-(No) LIG = P…
