# Supplementary material for: Environment sensing and response mediated by ABC transporters
Source: BMC Genomics. 2011 Jun 15;12(Suppl 1):S8. doi: 10.1186/1471-2164-12-S1-S8 (PMC3223731; doi:10.1186/1471-2164-12-S1-S8)
Supplement: Additional file 2 — Composition of the Ligand Library Used for Screening with the FTS Method. [file 1471-2164-12-S1-S8-S2.xlsx]

## Sheet: Additional file 2
	Additional file 2. Composition of the Ligand Library Used for Screening with the FTS Method.
	Ligand1	Ligand Category	Pool ID	Solvent
	Adipic acid (C6)	Medium Chain Dicarboxylic Acids	1	DMSO
	Azelaic acid (C9)	Medium Chain Dicarboxylic Acids	1	DMSO
	Pimelic acid (C7)	Medium Chain Dicarboxylic Acids	1	DMSO
	Sebacic acid (C10)	Medium Chain Dicarboxylic Acids	1	DMSO
	Suberic acid (C8)	Medium Chain Dicarboxylic Acids	1	DMSO
	Tetradecanedioic acid (C14)	Long Chain Dicarboxylic Acids	1	DMSO
	Undecanedioic acid (C11)	Long Chain Dicarboxylic Acids	1	DMSO
	Acetosyringone	Aromatic Ketone	2	DMSO
	Benzoylformic acid	Aromatic Acid	2	DMSO
	Ferulic acid	Aromatic Acid	2	DMSO
	m-Coumaric acid	Aromatic Acid	2	DMSO
	Quinic acid	Cyclic Non-aromatic acid	2	DMSO
	Shikimic acid	Cyclic Non-aromatic acid	2	DMSO
	Syringic acid	Aromatic Acid	2	DMSO
	Benzaldehyde	Aromatic Aldehyde	3	DMSO
	Benzonitrile	Aromatic Nitrile	3	DMSO
	Dimethyl terephthalate	Aromatic Acid	3	DMSO
	Methyl vanillic acid	Aromatic Acid	3	DMSO
	Phenylacetate	Aromatic Acid	3	DMSO
	Salicylic acid	Aromatic Acid	3	DMSO
	Benzamide	Aromatic Amide	4	DMSO
	Methyl-DL-mandelate	Aromatic α-HydroxyAcid	4	DMSO
	p-Cymene	Aromatic Hydrocarbon	4	DMSO
	Phthalate	Aromatic Acid	4	DMSO
	Stearic acid (C18)	Long Chain Fatty Acid	5	DMSO
	Oleic acid (C18)	Long Chain Fatty Acid	6	DMSO
	Capric acid (C10)	Medium Chain Fatty Acid	7	DMSO
	Lauric acid (C12)	Medium Chain Fatty Acid	7	DMSO
	Myristic acid (C14)	Long Chain Fatty Acid	7	DMSO
	Palmitic Acid (C16)	Long Chain Fatty Acid	8	DMSO
	Arabinose	Monosaccharide	9	HEPES
	Caprylic acid (C8)	Medium Chain Fatty Acid	9	HEPES
	Cellobiose	Disaccharide	9	HEPES
	Galacturonic acid	Monosaccharide Derivative	9	HEPES
	Rhamnose	Monosaccharide Derivative	9	HEPES
	Ribose	Monosaccharide	9	HEPES
	Trehalose	Disaccharide	9	HEPES
	Maltotriose	Trisaccharide	10	HEPES
	Melibiose	Disaccharide	10	HEPES
	Palatinose	Disaccharide	10	HEPES
	Raffinose	Trisaccharide	10	HEPES
	Stachyose	Tetrasaccharide	10	HEPES
	4-Hydroxybenzoic acid	Aromatic HydroxyAcid	11	HEPES
	Alanine	Amino Acid	11	HEPES
	Choline	Quaternary Saturated Amine	11	HEPES
	Glycine	Amino Acid	11	HEPES
	Methionine	Amino Acid	11	HEPES
	p-Coumaric acid	Aromatic Acid	11	HEPES
	Proline	Amino Acid	11	HEPES
	Trimethylglycine (Glycine Betaine)	Amino Acid Derivative	11	HEPES
	Asparate	Amino Acid	12	HEPES
	Glutamate	Amino Acid	12	HEPES
	Isoleucine	Amino Acid	12	HEPES
	Leucine	Amino Acid	12	HEPES
	Phenylalanine	Amino Acid	12	HEPES
	Tryptophan	Amino Acid	12	HEPES
	Valine	Amino Acid	12	HEPES
	Arginine	Amino Acid	13	HEPES
	Asparagine	Amino Acid	13	HEPES
	Cysteine	Amino Acid	13	HEPES
	Glutamine	Amino Acid	13	HEPES
	Histidine	Amino Acid	13	HEPES
	Lysine	Amino Acid	13	HEPES
	Ornithine	Amino Acid	13	HEPES
	Serine	Amino Acid	13	HEPES
	Threonine	Amino Acid	13	HEPES
	Benzoic acid	Aromatic Acid	14	HEPES
	Fumaric acid	Dicarboxylic Acid Derivative	14	HEPES
	Glutaric acid	Dicarboxylic Acid	14	HEPES
	Malic acid	Dicarboxylic Acid Derivative	14	HEPES
	Putrescine	Polyamine	14	HEPES
	Spermine	Polyamine	14	HEPES
	Succinic acid	Dicarboxylic Acid	14	HEPES
	Taurine	Sulfonic Acid	14	HEPES
	Thiamine (Vitamin B1)	Vitamin	14	HEPES
	Urea	Amide	14	HEPES
	Fructose	Monosaccharide	15	HEPES
	Galactose	Monosaccharide	15	HEPES
	Glucose	Monosaccharide	15	HEPES
	Lactose	Disaccharide	15	HEPES
	Maltose	Disaccharide	15	HEPES
	Mannose	Monosaccharide	15	HEPES
	Sucrose	Disaccharide	15	HEPES
	Xylose	Monosaccharide	15	HEPES
	Alanine-Glutamine	Dipeptide	16	HEPES
	Alanine-Leucine	Dipeptide	16	HEPES
	Glycine-D-Phenylalanine	Dipeptide	16	HEPES
	Glycine-Glycine-Tyrosine-Arginine	Tetrapeptide	16	HEPES
	Leucine-Glycine-Glycine	Tripeptide	16	HEPES
	Phenylalanine-Glycine-Glycine	Tripeptide	16	HEPES
	Tryptone digest	Amino acids (Peptide Digest)	16	HEPES
	Iron (III) citrate	Chelated Metal	17	HEPES
	Diaminopimelic acid	Amino Acid Derivative	18	HEPES
	Sodium dihydrogen phosphate	Phosphate	19	HEPES
	Sodium nitrate	Nitrate	19	HEPES
	Sodium sulfate	Sulfate	19	HEPES
	Sodium thiosulfate	Thiosulfate	19	HEPES
	2-Aminoethylphosphonic acid	Phosphonic Acid	20	HEPES
	Nitrilotri (methylphosphonic acid)	Phosphonic Acid	20	HEPES
	Molybdate	Metal Oxoanion	21	HEPES
	Nickel (II)	Metal	21	HEPES
	Tungstate	Metal Oxoanion	21	HEPES
	Vanadate	Metal Oxoanion	21	HEPES
	Guanine	Purine	22	HEPES
	Hypoxanthine	Purine Derivative	22	HEPES
	Copper(II)	Metal	23	HEPES
	Zinc(II)	Metal	23	HEPES
	Glycerol-3-Phosphate	Organophosphate	24	HEPES
	Gelysate	Peptide Digest	25	HEPES
	1The complete ligand library used in the FTS assays includes 109 compounds. Specific ligands are listed along with corresponding ligand categories based on the type of chemical or molecule. 2Pool ID indicates systematic grouping of ligands for pooled-ligand screen 3Ligand was dissolved in either 1X standard 4-(2-hydroxyethyl)-1-piperazineethanesulfonic acid buffer (HEPES, 100mM HEPES and 150 mM N…
