# Supplementary material for: Environment sensing and response mediated by ABC transporters
Source: BMC Genomics. 2011 Jun 15;12(Suppl 1):S8. doi: 10.1186/1471-2164-12-S1-S8 (PMC3223731; doi:10.1186/1471-2164-12-S1-S8)
Supplement: Additional file 3 — Ligand profiles for all solute binding proteins screened in the FTS assay. A list of all protein:ligand interaction observed using the FTS method. [file 1471-2164-12-S1-S8-S3.xlsx]

## Sheet: Additional file 3
	Additional file 3. Ligand profiles for all solute binding proteins screened in the FTS assay
	Gene Locus Tag	Description *	Protein-only Tm (°C)	Binding Ligand(s)	ΔTm (°C) [L]/[P]=100X	ΔTm (°C) [L]/[P]=10X	Ligand Category	Data Confidence
	RPA0058	extracellular solute-binding protein, family 1 putative sn-glycerol 3-phosphate transport	64	glycerol-3-phosphate	6.7	n/a	Organophosphate	MODERATE
	RPA0102	oligopeptide binding proteins	52	stearic acid oleic acid	n/a	4.1 2.2	Long Chain Fatty Acid	LOW
	RPA0470	periplasmic binding protein of ABC transporter	57.73	guanine nickel (II)	6.4 3.7	n/a	Purine Metal	LOW
	RPA0485	possible urea/short-chain amide ABC transporter	65.5	adipic acid	2.0	n/a	Medium Chain Dicarboxylic Acid	LOW
	RPA0668	putative ABC transporter subunit, substrate-binding component	61.5	benzoic acid 4-hydroxybenzoic acid salicylic acid benzaldehyde	17.0 13.0 9.0 5.0	n/a	Aromatic Acid Aromatic Aldehyde	HIGH
	RPA0681	membrane permeases, predicted cation efflux pump	56.7	zinc (II)	3.2	n/a	Metal	LOW
	RPA0699	phosphonate ABC transporter periplasmic phosphonate-binding protein	55.2	2-aminoethylphosphonic acid glycerol-3-phosphate sodium dihydrogen phosphate	9.0 7.8 4.9	n/a	Phosphonic Acid Organophosphate Phosphate	MODERATE
	RPA0720	putative ABC-type cobalamin/Fe3+- siderophores transport systems, periplasmic component	55.9	2-aminoethylphosphonic acid glycerol-3-phosphate sodium dihydrogen phosphate	8.5 7.8 4.1	n/a	Phosphonic Acid Organophosphate Phosphate	LOW
	RPA0750	thiosulphate-binding protein	75.28	sulfate	8.9	n/a	Sulfate	HIGH
	RPA0806	high-affinity branched-chain amino acid	63.5	tetradecanedioic acid undecanedioic acid sebacic acid azelaic acid capric acid lauric acid myrisitic acid caprylic acid palmitic acid	12.0 9.0 7.0 2.0 12.0 10.0 11.0 8.0 --	-- -- -- -- 7.0 7.0 8.0 -- 3.0	Medium/Long Chain Dicarboxylic Acid Medium/Long Chain Fatty Acid	LOW
	RPA0860	ABC transporter, periplasmic binding protein	57.3	zinc (II) nickel (II) copper(II)	19.8 12.9 11.2	n/a	Metal	MODERATE
	RPA0884	transport system substrate-binding protein	63.45	iron (citrate)	8.6	n/a	Metal (Chelated)	LOW
	RPA0985	putative branched-chain amino acid transport system substrate-binding protein	56.5	4-hydroxybenzoic acid benzoic acid salicylic acid syringic acid benzaldehyde	29.5 13.5 2.5 2.0 2.0	n/a	Aromatic Acid Aromatic Aldehyde	MODERATE
	RPA1218	putative ABC transporter periplasmic protein	57.12	leucine-glycine-glycine tripeptide phenylalanine-glycine-glycine tripeptide glycine-glycine-tyrosine-arginine tetrapeptide	9.7 6.9 2.2	n/a	Tri & Oligo Peptides	MODERATE
	RPA1235	leucine-binding protein (LBP)	57.5 59.5	tetradecanedioic acid undecanedioic acid sebacic acid azelaic acid capric acid lauric acid myrisitic acid caprylic acid palmitic acid stearic acid	8.0 5.0 4.0 2.0 10.0 9.0 9.0 5.0 -- --	-- -- -- -- 4.4 4.9 6.0 4.9 4.1 2.1	Medium Chain Dicarboxylic Acid Long Chain Fatty Acid	HIGH
	RPA1250	amide-urea binding protein	62.5	urea	5.0	n/a	Amide	HIGH
	RPA1385	putative phosphonate transport system substrate-binding protein	55.02	vanadate	17.1	n/a	Metal Oxoanion	HIGH
	RPA1410	taurine transport system protein	67.36	thiamine (vitamin B1)	9.3	n/a	Vitamin	LOW
	RPA1651	leucine/isoleucine/valine-binding protein precursor	63.5	tetradecanedioic acid undecanedioic acid lauric acid myristic acid palmitic acid capric acid caprylic acid stearic acid	12.0 5.0 11.0 11.0 7.0 7.0 6.0 --	-- -- 7.0 7.0 5.0 2.0 1.0 5.0	Long Chain Dicarboxylic Acid Medium/Long Chain Fatty Acid	LOW
	RPA1741	branched-chain amino acid transport system substrate-binding protein	52.5	methionine leucine glycine proline suberic acid sebacic acid adipic acid malic acid pimelic acid azelaic acid caprylic acid	6.0 3.0 2 .0 2 .0 8.0 5.0 4.0 3.0 2.0 2.0 4.0	-- -- -- -- -- -- -- -- -- -- 2.0	Amino Acid Medium/Long Chain Dicarboxylic Acid Medium Chain Fatty Acid	MODERATE
	RPA1789	putative branched-chain amino acid transport system substrate-binding protein	65.5	p-coumaric acid ferulic acid cinnamic acid	7.0 3.0 2.0	n/a	Aromatic Acid	HIGH
	RPA2014	extracellular solute-binding protein, family 1 ABC transporter, polyamine transport protein	57.93	putrescine spermine	9.9 1.9	n/a	Polyamine	HIGH
	RPA2037	periplasmic binding protein	54.5	tetradecanedioic acid sebacic acid undecanedioic acid caprylic acid capric acid lauric acid myristic acid palmitic acid	10.0 6.0 6.0 4.0 -- -- -- --	-- -- -- 2.0 3.0 3.0 3.0 2.0	Medium/Long Chain Dicarboxylic Acid Medium/Long Chain Fatty Acid	LOW
	RPA2043	putative ABC transporter, periplasmic substrate-binding protein	53.5	malate	4.0	n/a	Dicarboxylic Acid	LOW
	RPA2193	putative ABC transporter, periplasmic binding protein, branched chain amino acids	65.5	glutarate adipic acid azelaic acid caprylic acid capric acid cinnamic acid benzoic acid	5.0 4.0 2.0 6.0 4.0 4.0 3.0	-- -- -- 2.0 1.0 -- --	Medium Chain Dicarboxylic Acid Medium Chain Fatty Acid Aromatic Acid	LOW
	RPA2410	putative urea/short-chain amide transport system substrate-binding protein	59.6	copper(II) adipic acid pimelic acid suberic acid tetradecanedioic acid	10.6 3.9 2.2 2.2 2.2	n/a	Metal Medium/Long Chain Dicarboxylic Acid	LOW
	RPA2499	ABC transporter, periplasmic protein	54.5	asparagine undecanedioic acid	7.0 2.0	n/a	Amino Acid Long Chain Dicarboxylic Acid	LOW
	RPA2628	polar amino acid ABC transport substrate binding protein, aapJ-2	63.5	methionine cysteine histidine	10.0 6.5 3.5	n/a	Amino Acid	MODERATE
	RPA3093	urea/short-chain binding protein of ABC transporter	75.5	caprylic acid	4.0	1.0	Medium Chain Fatty Acid	LOW
	RPA3217	branched chain amino-acid ABC transporter substrate-binding protein	53.5 45.5	azelaic acid tetradecanedioic acid capric acid caprylic acid lauric acid myristic acid	3.0 3.0 12.0 10.0 4.0 --	-- -- 7.0 4.0 4.0 2.0	Medium/Long Chain Dicarboxylic Acid Medium/Long Chain Fatty Acid	LOW
	RPA3486	putative branched-chain amino acid transport system substrate-binding protein	44.5	tetradecanedioic acid undecanedioic acid glutaric acid sebacic acid caprylic acid palmitic acid stearic acid	7.0 4.0 3.0 2.0 12.0 -- --	-- -- -- -- 4.0 3.0 3.0	Medium/Long Chain Dicarboxylic Acid Medium/Long Chain Fatty Acid	LOW
	RPA3669	putative urea short-chain amide or branched chain amino acid uptake ABC transporter periplasmic solute-binding protein precursor	58.5	urea	6.0	n/a	Amide	HIGH
	RPA3691	extracellular solute-binding protein, family 5	58.9	gelysate protein digest	5.5	n/a	Peptide Digest	LOW
	RPA3723	leucine/isoleucine/valine-binding protein precursor	49.5	tetradecanedioic acid sebacic acid undecanedioic acid azelaic acid suberic acid capric acid caprylic acid lauric acid cinnamic acid	4.0 3.0 3.0 3.0 2.0 8.0 7.0 2.0 2.0	-- -- -- -- -- 3.0 3.0 3.0 --	Medium/Long Chain Dicarboxylic Acid Medium/Long Chain Fatty Acid Aromatic Acid	HIGH
	RPA3724	high-affinity leucine-isoleucine-valine transport system; periplasmic binding protein	63.5	tetradecanedioic acid undecanedioic acid suberic acid azelaic acid sebacic acid pimelic acid capric acid myristic acid caprylic acid lauric acid palmitic acid	9.0 5.0 4.0 4.0 4.0 2.0 11.0 11.0 9.0 7.0 --	-- -- -- -- -- -- 4.0 6.0 4.0 5.0 5.0	Medium/Long Chain Dicarboxylic Acid Medium/Long Chain Fatty Acid	HIGH
	RPA3790	putative efflux protein	62.8	methyl vanillate salicylate	3.0 1.3	n/a	Aromatic Acid	LOW
	RPA3810	extracellular ligand-binding receptor	75.5	alanine glycine serine methionine leucine cysteine	11.5 6.5 4.5 2.5 2.0 2.0	n/a	Amino Acid	MODERATE
	RPA4019	putative branched-chain amino acid ABC transporter system substrate-binding protein	45.5	tetradecanedioic acid benzoylformic acid	4.0 2.0	n/a	Long Chain Dicarboxylic Acid Aromatic Acid	LOW
	RPA4029	branched chain amino-acid ABC transporter substrate-binding protein	60.5	4-Hydroxybenzoic acid p-coumaric acid	17.0 2.0	n/a	Aromatic Acid	LOW
	RPA4034	ABC transporter, periplasmic branched chain amino acid binding protein	49.5	tetradecanedioic acid undecanedioic acid azelaic acid sebacic acid capric acid lauric acid caprylic acid myristic acid palmitic acid stearic acid cinnamic acid	8.0 5.0 4.0 4.0 13.0 11.0 6.0 11.0 -- -- 4.0	-- -- -- -- 6.0 10.0 2.0 9.0 9.0 5.0 --	Medium/Long Chain Dicarboxylic Acid Medium/Long Chain Fatty Acid Aromatic Acid	LOW
	RPA4088	HlyD family secretion protein	40.5	nickel (II)	2.6	n/a	Metal	LOW
	RPA4170	branched chain amino-acid ABC transporter substrate-binding protein	45.5	tetradecanedioic acid capric acid lauric acid myristic acid caprylic acid	2.0 11.0 6.0 5.0 4.0	-- 2.0 3.0 2.0 --	Long Chain Dicarboxylic Acid Medium/Long Chain Fatty Acid	LOW
	RPA4236	hypothetical protein Mce4/Rv3499c/ MTV023.06c protein	58.02	nickel (II)	3.7	n/a	Metal	LOW
	RPA4404	extracellular solute-binding protein, family 1 putative periplasmic binding ABC transporter protein, probable sugar binding	61.8	gelysate protein digest spermine melibiose palatinose zinc (II) copper(II) iron (III)	6.9 4.7 2.9 2.8 4.3 3.2 3.2	n/a	Peptide Digest Polyamine Disaccharides Metals	LOW
	RPA4648	ABC transporter	55.5	p-coumaric acid	2.0	n/a	Aromatic Acid	LOW
	RPA4686	extracellular solute-binding protein, family 3	56.8	copper(II) nickel (II) zinc (II)	7.1 6.2 6.0	n/a	Metals	LOW
	RPA4780	periplasmic phosphate binding protein	56.97	phosphate	20.6	n/a	Phosphate Phosphonic Acid	HIGH
	RPA4807	branched chain amino-acid ABC transporter substrate-binding protein	55.5	tetradecanedioic acid azelaic acid undecanedioic acid sebacic acid suberic acid pimelic acid lauric acid myristic acid capric acid caprylic acid palmitic acid stearic acid	8.0 7.0 6.0 6.0 3.0 2.0 14.0 11.0 10.0 8.0 -- --	-- -- -- -- -- -- 10.0 7.0 5.0 3.0 5.0 3.0	Medium/Long Chain Dicarboxylic Acid Medium/Long Chain Fatty Acid	LOW
	Table S2. All data are listed for the 48 targets screened in the FTS assay which were assigned ligands. Sequence homology-based NCBI descriptions are listed for each SBP; (*) italic text indicates alternate descriptions based on original JGI genome annotation. The reported protein-only melting temperature midpoint values (Tm, °C) represents the average of 2 or more replicate reactions for a parti…
